# Supplementary material for: Presence of group II introns in phage genomes
Source: Nucleic Acids Res. 2025 Aug 13;53(15):gkaf761. doi: 10.1093/nar/gkaf761 (PMC12350094; doi:10.1093/nar/gkaf761)
Supplement: gkaf761_Supplemental_Files [file gkaf761_supplemental_files.zip › Table_S1.csv]

Subtype	Genbank Accession	Phage Host	Phage Name	Lifestyle	Genome Length (bp)	Interrupting	Start	End	Intron length (nt)	Orf start	Orf end	D1D4 E-value	D1D4 Rfam	D5D6 E-value	Catalytic Triad	Splice Start	Splice End	Evidence 1: Intronless Host Gene	Evidence 2: PK Interactions	Evidence 3: ORF analysis
A	ON107264	Bacillus	Bacillus phage BUCT083	Unknown (Is like SPβ which is lysogen)	133818	UvrX	85334	87811	2477	85897	87708	None	-	3e-09	AGC	GTGCG	AC	A0A7G9URF3	+	RVT
A	MN270259	Streptococcus	Streptococcus phage phi-SgaBSJ31_rum	Prophage (in gb, but can't find host in blast)	106491	DarB-like antirestriction/SNF2	80550	82944	2394	81059	82837	None	-	3.2e-09	AGC	GTGCG	AC	A0A7G3MLU4	+	RVT
A	MK448731	Streptococcus	Streptococcus phage Javan33	Prophage (Host CP033809.1)	35793	ssb4 (in stop codon)	12355	14377	2022	12937	14256	7.8e-19	group-II-D1D4-4	1.1e-06	AGC	GAGTG	AC	A0A4D6AUA4	-	RVT
B	NC_007581	Clostridium	Clostridium phage c-st	Prophage (Host Clostridium botulinum type C as a plasmid)	185683	minor tail protein	115302	114619	683	-	-	None	-	6.1e-09	AGC	GTATG	AT	A0A9Q3VCI9	+	orfless
B	MW248466	Staphylococcus	Staphylococcus phage MarsHill	Unknown	266637	viral RNA pol beta prime	111217	112691	1474	111678	112655	2.4e-06	group-II-D1D4-7	2.4e-06	CGC	GTGCG	AT	A0A141HSA3	-	HEG
B	LC680885	Staphylococcus	Staphylococcus phage S6	Unknown	267055	viral RNA pol beta	191615	193532	1917	192136	193443	1.7e-05	group-II-D1D4-5	2.3e-09	AGC	GTGTG	AT	A0A7T7GXM6	-	HEG
B	MN091626	Staphylococcus	Staphylococcus phage PALS_2	Unknown	268748	viral RNA pol beta	50111	50691	580	-	-	9.699999999999999e-06	group-II-D1D4-5	3.8e-09	AGC	GTGTG	AT	A0A7T7GXM6	-	orfless
B	NC_031039	Bacillus	Bacillus phage AR9	Unknown	251042	viral RNA pol beta prime	121998	120447	1551	121442	120537	9.1e-15	group-II-D1D4-5	3e-06	CGC	GTATG	AT	A0A141HSA3	+	HEG
B	NC_043027	Bacillus	Bacillus phage PBS1	Unknown	252197	viral RNA pol beta prime	32192	30641	1551	31636	30731	9.1e-15	group-II-D1D4-5	3e-06	CGC	GTATG	AT	A0A141HSA3	+	HEG
B	MW749003	Bacillus	Bacillus phage vB_BspM_Internexus	Unknown	252262	viral RNA pol beta prime	25613	25019	594	-	-	1.1e-14	group-II-D1D4-5	3.9e-06	CGC	GTATG	AT	A0A141HSA3	+	orfless
B	MZ422438	Listeria	Listeria phage LPJP1	Unknown	223580	viral RNA pol beta	51635	50945	690	-	-	3.8e-05	group-II-D1D4-5	1.8e-09	AGC	GTGTG	AT	A0A141HSJ4	+	orfless
B	MZ422438	Listeria	Listeria phage LPJP1	-	223580	terminase large subunit	120219	120890	671	-	-	3.500000000000001e-18	group-II-D1D4-5	2.1000000000000002e-06	CGC	GTATG	AT	A0AAE8XCX6	+	orfless
B	MZ422438	Listeria	Listeria phage LPJP1	-	223580	DNA polymerase	139556	137009	2547	138933	137137	3.3e-12	group-II-D1D4-5	6.2e-08	CGC	GTGCG	AT	A0AAE7SDH6	+	RVT
B	MZ422438	Listeria	Listeria phage LPJP1	-	223580	C-terminal portion of the RNAP β subunit	164479	163854	625	-	-	0.0007	group-II-D1D4-5	1e-08	AGC	GTGCG	AT	A0A172JHY6	+	orfless
B	EU982300	Pseudomonas	Pseudomonas phage DVM-2008	Prophage (Host CP034725)	22689	decaying protein	5149	5923	774	-	-	7.1e-11	group-II-D1D4-3	0.0018	CCG?	?	AT	None found	-	decaying maturase
B	ON470608	Escherichia	Escherichia phage vB_EcoS-733R5	Prophage (Host CP048367)	46651	intergenic, between peptidase and invertase	6185	4275	1910	5817	4333	3.4e-53	group-II-D1D4-6	None	?	GTGTG	AC	NA	-	RVT
B	MK448228	Klebsiella	Klebsiella phage ST15-VIM1phi2.1	Prophage (OW968388)	46342	intergenic, between peptidase and invertase	2688	778	1910	2323	836	6.999999999999999e-53	group-II-D1D4-6	None	?	GTGTG	AT	NA	-	RVT
B	HQ906664	Wolbachia	Wolbachia endosym. phage WOVitA4	proviral (from paper)	-	AAA family ATPase	21046	?	?	-	-	3.3e-19	group-II-D1D4-2	None	?	GTGTG	?	None found	-	?
B	KY695241	Wolbachia	Wolbachia phage sr1WOdamA	proviral (from paper)	-	MITE	0*	104	?	-	-	None	-	1.7e-06	AGC	?	AT	None found	-	?
C	OQ555808	Mycobacterium	Mycobacterium phage Nanz197	Unknown	62663	downstream of rho-dependent terminator	59539	61409	1870	60248	61336	2.2e-26 then 2.7e-08	group-II-D1D4-3 then group-II-D1D4-1	None	CCG?	GTGTG	AT	NA	-	RVT
